# Supplementary material for: High-Resolution Melting Genotyping of Enterococcus faecium Based on Multilocus Sequence Typing Derived Single Nucleotide Polymorphisms
Source: PLoS One. 2011 Dec 16;6(12):e29189. doi: 10.1371/journal.pone.0029189 (PMC3241712; doi:10.1371/journal.pone.0029189)
Supplement: Results S1 — Melting type and multilocus sequence type conversion key. (XLS) [file pone.0029189.s001.xls]

## Sheet: Sheet1
st	atpa95	atpa239	atpa485	ddl204	ddl456	purk460	psts95	psts452	old_MelT	MelT
1	85	51	37	35	31	50	53	32	226	1
2	85	51	37	35	31	50	53	32	226	1
3	85	51	37	35	31	50	53	32	226	1
4	85	51	37	35	31	49	53	32	225	2
5	84	52	36	34	31	48	53	32	153	3
6	83	52	39	34	31	48	53	32	52	4
7	83	52	39	34	31	51	53	32	58	5
8	84	52	36	34	31	51	53	31	161	6
9	84	52	36	34	31	51	53	31	161	6
10	84	52	36	34	31	51	53	32	162	7
11	84	52	36	34	31	51	53	32	162	7
12	84	52	36	34	31	51	53	32	162	7
13	84	52	37	34	31	51	53	31	200	8
14	84	52	37	34	31	51	53	31	200	8
15	84	52	37	34	31	48	53	31	192	9
16	82	49	39	34	31	51	53	32	17	10
17	82	49	39	34	32	51	53	32	25	11
18	84	47	39	34	32	51	53	32	73	12
19	84	47	39	34	32	51	53	32	73	12
20	84	52	36	34	32	51	55	31	168	13
21	84	52	37	34	34	51	53	32	210	14
22	84	49	39	34	34	51	53	32	106	15
23	84	49	39	34	34	51	53	32	106	15
24	84	49	39	34	34	50	53	32	105	16
25	84	52	37	34	34	51	53	32	210	14
26	84	52	37	34	31	51	53	32	201	17
27	84	49	39	34	33	50	53	32	101	18
28	84	49	39	34	33	51	53	32	102	19
29	83	52	39	34	31	49	53	32	56	20
30	84	52	36	34	34	51	53	32	177	21
31	82	49	39	34	34	51	53	32	30	22
32	84	48	39	34	34	51	53	32	92	23
33	84	49	39	34	34	51	53	32	106	15
34	84	48	39	34	34	51	53	32	92	23
35	84	48	39	34	34	51	53	32	92	23
36	84	49	39	34	34	51	53	32	106	15
37	84	52	37	34	33	50	53	32	207	24
38	84	49	39	34	31	51	53	34	99	25
39	85	48	37	33	34	52	55	31	219	26
40	84	52	36	32	34	51.5	54.5	31	148	27
41	85	51	37	35	31	49	53	32	225	2
42	84	51	37	35	31	48	53	32	145	28
43	84	48	39	35	31	50	53	32	93	29
44	84	48	39	34	31	48	53	32	80	30
45	84	52	36	34	31	51	53	32	162	7
46	84	52	36	34	31	51	52	32	159	31
47	84	52	37	34	31	51	52	32	198	32
48	84	52	37	34	31	51	53	30	199	33
49	84	51	36	34	31	51	53	32	124	34
50	84	51	36	34	32	51	53	32	130	35
51	84	51	36	34	31	51	53	32	124	34
52	84	49	39	34	34	49	53	33	104	36
53	84	48	39	34	31	49	53	31	83	37
54	84	49	39	34	34	51	53	32	106	15
55	84	49	39	34	32	51	53	32	100	38
56	84	52	36	34	34	51	53	32	177	21
57	83	52	39	34	34	49	53	32	62	39
58	84	52	36	34	34	51	53	30	175	40
59	82	49	39	35	31	51	53	32	32	41
60	84	50.5	37	32	34	51.5	54.5	31	115	42
61	84	50.5	37	32	34	51.5	54.5	31	115	42
62	83	52	37	32	34	51	52	33	44	43
63	82	49	39	34	32	51	53	32	25	11
64	84	47	39	34	32	51	53	32	73	12
65	82	49	39	34	31	50	53	32	15	44
66	84	52	37	34	31	49	53	32	194	45
67	84	52	36	34	34	51	53	32	177	21
68	84	52	37	35	31	51	53	32	214	46
69	84	52	37	34	31	51	52	32	198	32
70	84	52	37	35	31	48	53	31	212	47
71	84	51	36	34	34	51	53	32	138	48
72	84	48	39	34	32	51	53	32	88	49
73	85	49	39	34	34	49	53	32	222	50
74	84	50.5	38	32	35	53	54.5	31	120	51
75	84	50.5	37	32	34	51.5	52	31	113	52
76	84	50.5	37	32	34	51.5	52	31	113	52
77	84	50.5	37	32	34	51.5	51	33	112	53
78	84	51	36	34	32	51	53	32	130	35
79	84	52	37	34	34	51	53	31	209	54
80	84	52	37	34	32	51	53	32	206	55
81	84	47	39	34	32	51	53	32	73	12
82	84	52	37	34	31	49	53	31	193	56
83	84	52	37	35	31	49	53	32	213	57
84	84	49	39	34	34	51	53	32	106	15
85	84	50.5	37	32	34	51.5	54.5	31	115	42
86	84	49	39	34	34	49	53	31	103	58
87	84	48	39	34	31	51	53	32	87	59
88	85	52	37	34	34	48	53	32	229	60
89	85	52	37	34	34	49	53	32	230	61
90	84	48	39	34	31	51	53	32	87	59
91	84	52	36	34	34	51	55	31	179	62
92	84	52	36	34	34	51	53	32	177	21
93	84	52	36	34	34	51	53	32	177	21
94	84	50.5	37	32	34	51.5	54.5	31	115	42
95	83	52	37	32	35	51	52	31	48	63
96	84	50.5	37	33	34	51.5	52	31	118	64
97	83	52	39	34	31	49	54	32	57	65
98	85	52	37	32	35	51	52	33	228	66
99	84	52	37	34	31	50	53	32	197	67
100	84	52	36	32	35	51	52	31	150	68
101	83	52	36	34	31	48	54	32	38	69
102	84	49	39	35	31	48	53	32	108	70
103	82	49	39	34	32	51	53	32	25	11
104	84	48	39	34	34	51	53	32	92	23
105	83	52	39	35	31	47	53	31	65	71
106	83	49	39	34	34	51	53	32	34	72
107	83	52	37	32	35	51	52	31	48	63
108	84	52	37	32	35	51	52	31	188	73
109	84	48	39	34	34	51	53	32	92	23
110	84	52	36	35	31	48	53	32	180	74
111	84	49	39	34	34	51	53	32	106	15
112	84	52	37	34	34	50	53	32	208	75
113	84	53	37	34	34	51	53	32	218	76
114	84	52	36	34	34	50	53	32	171	77
115	84	52	37	34	31	51	53	32	201	17
116	84	52	37	32	35	51	52	31	188	73
117	84	52	37	34	32	51	53	32	206	55
118	84	52	37	32	35	51.5	54.5	31	189	78
119	84	49	39	35	31	51	53	32	110	79
120	84	52	37	34	31	51	54	33	203	80
121	84	51	36	34	32	51	53	32	130	35
122	82	49	39	34	31	49	53	32	14	81
123	84	52	36	34	31	49	53	32	156	82
124	84	52	37	34	31	51	53	32	201	17
125	84	47	39	34	34	51	53	32	77	83
126	84	52	37	33	34	51	52	32	191	84
127	84	49	39	34	31	51	53	32	98	85
128	84	48	39	34	34	51	53	32	92	23
129	85	52	37	34	34	51	53	32	231	86
130	85	51	37	35	31	48	53	32	224	87
131	84	49	39	35	31	49	53	32	109	88
132	84	47	39	34	32	51	53	32	73	12
133	84	52	36	34	31	48	52	32	152	89
134	84	52	36	34	31	49	53	31	155	90
135	83	52	36	34	34	51	53	32	41	91
136	84	49	39	34	34	50	53	32	105	16
137	84	52	36	34	34	48	53	32	170	92
138	84	48	39	34	31	49	52	32	82	93
139	84	48	39	34	31	49	53	32	84	94
140	84	48	39	34	31	48	53	32	80	30
141	84	52	36	34	31	48	53	32	153	3
142	84	52	36	35	31	51	53	32	182	95
143	83	51	39	34	31	51	53	32	36	96
144	84	52	36	34	31	49	54	32	157	97
145	84	52	36	34	32	51	53	32	166	98
146	84	48	39	34	31	51	53	32	87	59
147	84	52	36	34	31	48	53	32	153	3
148	84	52	36	34	31	49	53	32	156	82
149	83	52	39	34	31	48	54	32	53	99
150	84	52	36	35	31	48	53	32	180	74
151	84	52	36	34	31	51	53	32	162	7
152	84	52	37	32	34	51	52	31	185	100
153	83	52	36	34	31	49	54	32	39	101
154	84	52	37	34	31	51	53	32	201	17
155	84	52	37	32	35	51	51	33	187	102
156	84	52	36	34	31	48	53	32	153	3
157	84	52	37	34	31	51	53	31	200	8
158	84	52	37	34	31	51	53	32	201	17
159	84	48	39	34	34	51	53	32	92	23
160	83	52	39	34	34	51	53	32	64	103
161	84	48	39	34	31	51	52	32	85	104
162	84	47	39	34	31	51	53	32	70	105
163	84	52	36	32	35	51	52	31	150	68
164	83	52	36	35	31	51	54	33	42	106
165	84	51	36	34	34	51	53	32	138	48
166	84	51	36	34	32	51	53	32	130	35
167	84	52	36	34	32	51	53	31	165	107
168	82	49	39	34	31	51	53	32	17	10
169	84	47	39	34	34	51	53	32	77	83
170	84	52	37	34	34	51	53	32	210	14
171	84	52	37	34	34	51	53	32	210	14
172	84	52	37	32	35	51	51	33	187	102
173	84	47	39	34	32	50	53	32	71	108
174	82	49	39	34	32	50	53	32	22	109
175	84	52	36	34	31	51	53	32	162	7
176	84	52	37	34	31	49	53	32	194	45
177	84	51	36	34	31	51	53	32	124	34
178	84	50.5	37	32	34	51.5	54.5	31	115	42
179	84	52	37	32	34	51	52	31	185	100
180	82	49	39	34	32	51	53	32	25	11
181	82	49	39	34	32	51	54	33	27	110
182	82	49	39	34	32	51	52	31	23	111
183	83	52	39	34	31	49	54	32	57	65
184	84	52	36	34	31	49	53	32	156	82
185	84	52	36	34	31	48	54	32	154	112
186	84	47	39	34	31	51	53	32	70	105
187	82	49	39	34	32	51	53	32	25	11
188	83	52	36	34	34	51	53	32	41	91
189	84	48	39	34	31	48	54	32	81	113
190	84	52	36	34	34	51	54	32	178	114
191	84	49	39	34	31	51	53	31	97	115
192	84	51	36	34	32	51	53	31	129	116
193	84	52	36	34	31	51	53	32	162	7
194	84	52	36	34	31	51	53	31	161	6
195	84	52	37	34	31	51	53	31	200	8
196	84	52	36	34	31	51	53	32	162	7
197	84	52	36	34	31	51	52	32	159	31
198	84	51	36	34	31	51	53	31	123	117
199	84	49	39	34	31	49	53	32	96	118
200	84	52	37	34	31	49	54	33	196	119
201	84	51	36	34	32	51	53	32	130	35
202	82	49	39	34	32	51	53	31	24	120
203	84	51	36	34	32	51	54	32	131	121
204	84	51	36	34	32	51	53	32	130	35
205	84	48	39	34	32	51	53	32	88	49
206	82	49	39	34	34	51	53	32	30	22
207	84	48	39	34	32	51	54	32	89	122
208	82	49	38	34	31	51	53	32	11	123
209	83	49	39	34	32	51	53	32	33	124
210	84	52	37	34	34	50	53	32	208	75
211	84	52	36	32	35	51	52	31	150	68
212	84	51	36	34	33	50	53	32	133	125
213	84	50.5	37	32	34	51.5	54.5	31	115	42
214	84	49	39	34	34	51	53	32	106	15
215	84	48	39	34	33	51	53	32	90	126
216	84	51	36	35	31	51	53	32	140	127
217	83	52	36	34	31	48	53	32	37	128
218	84	50.5	37	32	34	51.5	54.5	31	115	42
219	84	52	37	34	34	51	54.5	31	211	129
220	84	52	36	34	34	51	53	32	177	21
221	84	52	36	32	35	50	55	31	149	130
222	83	52	37	32	34	51.5	52	33	46	131
223	84	52	36	32	35	51	52	31	150	68
224	83	52	37	32	35	51	51	33	47	132
225	84	50.5	37	32	35	51	54.5	31	117	133
226	84	52	36	32	35	51	52	31	150	68
227	84	52	36	34	32	51	53	32	166	98
228	85	49	39	34	31	51	53	32	221	134
229	83	52	37	32	34	51.5	52	33	46	131
230	84	51	36	34	32	51	53	32	130	35
231	84	51	36	34	32	51	53	32	130	35
232	84	51	36	34	31	51	53	32	124	34
233	82	49	39	34	32	51	54	32	26	135
234	82	49	39	34	32	51	53	32	25	11
235	84	52	37	34	32	51	53	32	206	55
236	84	52	37	34	31	51	53	32	201	17
237	84	52	36	34	31	51	53	31	161	6
238	84	49	39	34	31	51	53	31	97	115
239	83	52	37	32	35	51	51	33	47	132
240	84	52	37	32	35	51	52	31	188	73
241	84	52	37	34	31	51	53	31	200	8
242	84	52	37	34	31	51	53	30	199	33
243	84	52	37	34	31	51	53	32	201	17
244	84	52	36	34	34	51	53	31	176	136
245	84	52	37	34	31	51	53	32	201	17
246	84	52	37	34	31	51	54	32	202	137
247	83	52	37	35	31	48	53	32	50	138
248	84	52	36	34	31	51	53	31	161	6
249	84	51	36	34	32	51	53	32	130	35
250	84	48	39	34	31	51	53	32	87	59
251	84	52	37	34	31	51	53	32	201	17
252	82	49	39	34	31	51	53	32	17	10
253	84	48	39	34	33	51	53	32	90	126
254	84	52	39	34	31	48	54	32	217	139
255	83	52	39	34	31	48	54	32	53	99
256	84	52	36	34	31	48	54	32	154	112
257	84	48	39	34	34	51	53	32	92	23
258	84	49	39	33	33	51	53	32	94	140
259	84	52	36	34	31	51	53	30	160	141
260	84	47	39	34	32	51	53	31	72	142
261	84	52	36	35	31	51	53	31	181	143
262	84	47	39	34	32	51	53	31	72	142
263	84	49	39	34	34	51	53	32	106	15
264	84	52	36	35	31	51	53	32	182	95
265	84	52	37	35	31	51	54	32	215	144
266	84	51	36	34	32	51	53	31	129	116
267	82	49	39	34	32	51	53	32	25	11
268	84	49	39	34	32	51	53	32	100	38
269	84	49	39	34	31	51	53	32	98	85
270	84	49	39	34	31	51	53	32	98	85
271	83	52	39	34	31	51	53	32	58	5
272	83	52	39	34	31	49	54	32	57	65
273	84	47	39	34	34	51	53	31	76	145
274	84	47	39	34	34	51	53	31	76	145
275	84	47	39	34	31	51	53	32	70	105
276	84	47	39	34	31	51	53	32	70	105
277	84	52	37	34	31	51	53	32	201	17
278	83	52	36	34	31	51	53	32	40	146
279	82	49	39	34	31	51	53	31	16	147
280	82	49	39	34	34	51	53	32	30	22
281	84	52	37	33	34	50	53	32	190	148
282	84	47	39	34	32	51	54	32	75	149
283	84	51	36	34	33	51	54	32	136	150
284	84	52	37	34	31	51	53	32	201	17
285	84	52	37	32	34	51.5	54.5	31	186	151
286	84	49	39	35	31	48	53	32	108	70
287	84	51	36	33	32	51	53	32	121	152
288	84	51	36	34	33	51	53	32	135	153
289	84	50.5	37	32	34	51.5	54.5	31	115	42
290	82	49	39	35	31	51	53	32	32	41
291	84	48	39	34	34	51	53	32	92	23
292	84	48	39	34	34	51	53	32	92	23
293	84	52	36	34	34	51	52	32	174	154
294	84	49	39	34	32	51	53	32	100	38
295	82	49	39	34	32	51	53	32	25	11
296	84	52	37	32	34	51.5	54.5	31	186	151
297	84	52	37	34	31	51	53	32	201	17
298	84	51	36	34	31	51	53	31	123	117
299	84	52	37	32	34	51.5	54.5	31	186	151
300	82	49	39	34	31	51	53	32	17	10
301	83	52	37	34	31	51	52	32	49	155
302	84	47	39	34	31	51	53	32	70	105
303	82	49	39	34	31	51	53	31	16	147
304	84	52	36	34	32	51	53	32	166	98
305	84	47	39	34	31	51	53	32	70	105
306	82	49	39	33	31	51	53	32	13	156
307	82	49	39	34	32	51	53	32	25	11
308	82	49	39	34	32	51	53	32	25	11
309	84	52	36	34	31	51	53	31	161	6
310	84	52	37	34	31	51	53	31	200	8
311	84	52	37	34	34	51	53	31	209	54
312	84	52	36	34	31	51	53	32	162	7
313	84	52	36	34	32	51	53	32	166	98
314	84	51	37	34	31	51	53	31	143	157
315	82	49	39	34	32	49	53	32	21	158
316	84	51	36	34	32	51	53	32	130	35
317	84	51	36	34	34	51	53	31	137	159
318	84	47	37	34	32	51	52	32	66	160
319	84	47	39	34	34	51	53	32	77	83
320	84	52	37	34	32	51	51	33	205	161
321	84	47	39	34	34	51	53	32	77	83
322	84	47	39	34	32	51	53	31	72	142
323	84	52	36	34	32	51	53	32	166	98
324	84	52	36	34	32	51	53	32	166	98
325	84	47	39	34	32	51	53	32	73	12
326	84	47	39	34	32	51	53	32	73	12
327	84	52	37	32	35	51	52	31	188	73
328	84	52	37	32	35	51	52	31	188	73
329	84	52	37	32	34	51.5	54.5	31	186	151
330	84	48	39	33	34	51	53	33	79	162
331	85	52	37	32	35	51	52	31	227	163
332	84	52	37	34	31	51	52	32	198	32
333	84	51	36	34	31	51	53	31	123	117
334	84	50.5	37	32	34	51.5	52	31	113	52
336	84	47	39	35	32	51	53	32	78	164
337	84	52	36	34	34	50	55	31	172	165
338	84	47	37	34	32	51	53	32	67	166
339	84	51	36	34	32	51	53	32	130	35
340	84	47	39	34	32	51	53	32	73	12
341	84	51	36	34	31	51	53	32	124	34
342	84	47	39	34	31	51	53	32	70	105
343	84	51	36	34	32	50	54	32	127	167
344	84	47	39	34	32	51	53	33	74	168
345	84	52	37	32	34	51.5	54.5	31	186	151
346	84	52	37	32	34	50	53	31	184	169
347	84	49	39	34	31	51	53	34	99	25
348	84	47	39	34	32	51	53	32	73	12
349	82	49	39	34	31	51	53	32	17	10
350	84	52	36	34	31	51	53	32	162	7
351	84	47	39	34	34	51	53	32	77	83
352	84	50.5	37	32	34	51.5	54.5	31	115	42
353	84	47	39	34	32	51	53	32	73	12
354	83	52	39	34	31	48	53	32	52	4
355	84	48	39	34	34	51	53	32	92	23
356	84	51	37	35	31	51.5	53.5	31	146	170
357	82	49	39	34	32	51	53	32	25	11
358	84	52	37	34	31	51	53	32	201	17
359	84	47	39	34	32	51	53	31	72	142
360	82	49	39	34	34	51	53	32	30	22
361	84	50.5	37	32	34	51.5	54.5	31	115	42
362	79	42	37	34	32	50	53	32	5	171
363	84	51	36	34	32	50	53	32	126	172
364	84	47	39	34	32	51	54	32	75	149
365	84	51	36	34	32	51	54	32	131	121
366	79	42	36	34	32	51	53	32	3	173
367	79	42	36	34	32	51	53	32	3	173
368	84	47	39	34	31	51	53	32	70	105
369	80	40	36	34	32	51	53	32	7	174
370	84	52	36	34	31	51	53	30	160	141
371	82	49	39	32	34	51	53	32	12	175
372	84	49	39	34	31	49	53	32	96	118
373	84	52	36	34	31	49	53	32	156	82
374	84	52	36	34	31	49	53	32	156	82
375	84	52	37	34	34	51	53	32	210	14
376	84	52	37	35	31	51	53	32	214	46
377	84	51	36	34	32	51	53	31	129	116
378	82	49	39	34	31	51	53	31	16	147
379	84	49	39	34	34	51	53	32	106	15
380	84	47	39	33	31	51	53	32	68	176
381	84	52	37	34	32	50	53	32	204	177
382	84	52	37	34	31	51	53	32	201	17
383	84	52	37	34	31	51	53	32	201	17
384	84	52	37	34	31	50	53	32	197	67
385	82	49	39	34	31	51	55	31	20	178
386	82	49	39	34	32	51	55	31	28	179
387	84	52	37	34	31	51	53	31	200	8
388	84	47	39	34	32	51	53	32	73	12
389	82	49	39	34	31	51	53	32	17	10
390	82	49	39	34	34	51	53	32	30	22
391	84	47	39	34	34	51	53	32	77	83
392	84	49	39	34	34	51	53	32	106	15
393	84	52	36	34	31	51	53	32	162	7
394	79	42	36	34	31	51	53	31	2	180
395	84	52	37	34	31	51	53	32	201	17
396	84	52	36	34	34	51	53	32	177	21
397	84	51	36	34	32	51	53	32	130	35
398	84	51	36	34	32	51	53	31	129	116
399	84	51	36	34	33	51	53	31	134	181
400	83	52	39	34	32	51	53	31	59	182
401	83	52	39	34	32	51	54	32	61	183
402	84	51	36	34	34	51	53	31	137	159
403	84	51	36	34	32	51	53	31	129	116
404	83	52	39	34	31	48	53	32	52	4
405	82	45	36	34	31	51	53	32	10	184
406	83	52	39	34	31	49	51	33	54	185
407	82	49	39	34	34	51	53	31	29	186
408	84	52	37	34	34	51	53	31	209	54
409	84	47	39	34	32	51	53	32	73	12
410	84	52	37	34	32	51	53	32	206	55
411	83	51	36	34	32	50	53	32	35	187
412	84	51	36	34	32	51	54	32	131	121
413	84	47	39	34	32	51	53	31	72	142
414	84	51	36	34	31	51	54	32	125	188
415	82	49	39	32	34	51	53	32	12	175
416	84	52	36	34	34	51	53	32	177	21
417	84	52	36	34	33	50	53	32	169	189
418	84	52	37	34	32	50	53	32	204	177
419	79	42	36	34	32	51	53	32	3	173
420	84	52	36	34	34	51	53	32	177	21
421	84	48	39	34	31	51	53	31	86	190
422	84	49	39	34	31	51	53	32	98	85
423	84	52	36	34	31	51	54	32	163	191
424	84	52	36	34	31	49	54	32	157	97
425	84	52	36	34	31	49	54	33	158	192
426	84	47	39	34	31	50	53	32	69	193
427	84	47	39	34	31	50	53	32	69	193
428	79	42	37	32	35	51	52	31	4	194
429	84	52	36	34	34	51	52	31	173	195
430	84	52	36	34	34	51	53	31	176	136
431	84	47	39	34	31	51	53	32	70	105
432	83	52	39	32	31	49	53	32	51	196
433	84	52	37	34	31	49	53	32	194	45
434	83	52	37	32	34	51	51	33	43	197
435	84	49	39	34	34	51	53	32	106	15
436	80	41	36	34	34	51	53	32	9	198
437	84	52	37	34	31	49	54	32	195	199
438	84	51	36	34	32	51	52	32	128	200
439	84	52	36	34	31	51	54	33	164	201
440	84	51	37	34	32	51	53	32	144	202
441	84	49	39	34	34	51	53	32	106	15
442	84	52	36	34	32	51	53	32	166	98
443	84	52	37	35	31	51	54	32	215	144
444	79	42	36	34	32	51	53	32	3	173
445	84	52	37	34	31	51	54	32	202	137
446	84	52	37	34	31	49	53	32	194	45
447	82	49	39	34	32	51	54	32	26	135
448	82	49	39	34	34	51	54	32	31	203
449	84	52	36	34	31	51	52	32	159	31
450	84	52	37	34	31	49	53	31	193	56
451	84	52	36	34	31	49	53	32	156	82
452	84	49	39	34	31	49	53	31	95	204
453	84	47	39	34	32	51	53	31	72	142
454	84	51	36	34	32	51	53	32	130	35
455	84	47	39	34	32	51	53	32	73	12
456	84	52	36	34	32	51	53	33	167	205
457	84	47	39	34	32	51	53	32	73	12
458	84	51	36	34	34	51	53	31	137	159
459	84	51	36	34	32	51	53	31	129	116
460	82	49	39	34	32	51	53	32	25	11
461	84	52	36	34	31	51	53	31	161	6
462	84	52	36	34	31	51	54	33	164	201
463	84	52	37	34	31	51	53	30	199	33
464	84	52	36	34	31	49	53	31	155	90
465	84	52	36	34	31	49	54	33	158	192
466	84	49	39	34	31	49	53	32	96	118
467	84	52	36	35	31	51	54	33	183	206
468	84	49	39	34	34	51	54	33	107	207
469	84	52	37	35	31	51	54	33	216	208
470	84	52	37	32	35	51	52	31	188	73
471	84	47	39	34	32	51	53	31	72	142
472	82	49	39	34	32	51	54	32	26	135
473	84	50.5	37	32	34	51.5	53	31	114	209
474	84	52	36	33	34	52	51	31	151	210
475	82	49	39	34	32	51	53	32	25	11
476	84	48	39	34	34	51	53	32	92	23
477	83	52	39	34	34	51	53	31	63	211
478	84	51	36	34	32	51	54	32	131	121
479	82	49	39	34	31	51	54	32	19	212
480	82	49	39	34	32	51	53	32	25	11
481	84	51	36	34	32	51	53	31	129	116
482	84	51	36	34	32	51	53	31	129	116
483	84	51	36	34	32	51	54	32	131	121
484	79	41	36	34	31	51	53	32	1	213
485	82	49	39	34	32	51	54	32	26	135
486	84	52	36	34	31	49	53	32	156	82
487	84	52	37	34	31	51	53	32	201	17
488	84	52	37	34	31	51	53	31	200	8
489	84	52	36	34	31	51	53	31	161	6
490	84	52	37	34	31	51	53	32	201	17
491	84	52	36	34	31	51	53	31	161	6
492	84	48	39	34	34	51	53	32	92	23
493	84	52	36	34	31	49	53	32	156	82
494	84	51	36	34	34	51	54	32	139	214
495	84	51	37	32	34	51	53.5	31	142	215
496	84	47	39	34	34	51	53	32	77	83
497	82	49	39	32	34	51	53	32	12	175
498	83	52	39	34	31	48	53	32	52	4
499	84	52	37	34	31	49	53	32	194	45
500	84	51	36	34	31	48	53	32	122	216
501	84	52	36	34	34	51	53	32	177	21
502	84	49	39	34	34	51	53	32	106	15
503	84	50.5	37	32	35	51	54.5	30	116	217
504	84	52	37	34	34	51	53	32	210	14
505	83	52	39	34	31	49	52	31	55	218
506	84	48	39	34	34	51	53	32	92	23
507	84	52	37	34	31	51	53	32	201	17
508	83	52	36	34	31	48	53	32	37	128
509	83	52	36	34	31	48	53	32	37	128
510	84	48	39	34	31	48	53	32	80	30
511	84	52	36	34	34	51	53	32	177	21
512	85	51	37	34	33	51	52	32	223	219
513	84	48	39	34	31	49	53	32	84	94
514	84	49	39	35	31	51	53	32	110	79
515	84	52	37	35	31	51	54	32	215	144
516	84	52	36	34	31	51	53	32	162	7
517	84	52	37	34	31	51	53	32	201	17
518	84	52	36	35	31	51	53	32	182	95
519	84	52	36	34	31	49	53	31	155	90
520	84	48	39	34	31	51	53	31	86	190
521	84	52	36	34	31	49	54	32	157	97
522	84	52	36	34	31	49	53	32	156	82
523	84	52	37	34	31	49	54	32	195	199
524	83	52	39	34	31	49	54	32	57	65
525	83	52	39	34	32	51	54	32	61	183
526	82	49	39	34	31	51	53	32	17	10
527	84	48	39	34	34	51	52	32	91	220
528	84	52	37	34	31	49	54	32	195	199
529	84	52	36	34	34	50	53	32	171	77
530	84	52	36	35	31	51	53	32	182	95
531	84	47	39	34	32	51	53	32	73	12
532	84	49	39	34	33	51	53	32	102	19
533	84	49	39	34	34	51	53	32	106	15
534	84	50.5	37	33	34	51.5	54.5	31	119	221
535	84	52	36	34	32	51	53	32	166	98
536	85	48	39	34	34	51	53	32	220	222
537	83	52	37	32	35	51	52	31	48	63
538	82	49	39	34	32	51	53	32	25	11
539	84	52	37	35	31	51	53	32	214	46
540	84	52	37	32	35	51	52	31	188	73
541	83	52	39	34	31	51	53	32	58	5
542	83	52	36	34	31	48	53	32	37	128
543	82	49	39	34	32	51	53	32	25	11
544	84	52	36	32	34	51.5	52	31	147	223
545	82	49	39	35	31	51	53	32	32	41
546	84	52	37	34	34	51	53	32	210	14
547	84	51	36	34	31	51	53	32	124	34
548	84	51	36	34	31	51	53	32	124	34
549	84	51	36	34	32	51	53	32	130	35
550	84	51	37	34	32	51	53	32	144	202
551	84	52	37	34	34	51	53	32	210	14
552	82	49	39	34	34	51	53	31	29	186
553	84	47	39	34	32	50	53	32	71	108
554	82	49	39	34	32	51	53	32	25	11
555	83	52	39	34	32	51	53	32	60	224
556	84	51	36	34	31	51	53	32	124	34
557	84	51	36	34	32	51	53	32	130	35
558	79	42	37	34	32	51	53	32	6	225
559	84	47	39	34	31	51	53	32	70	105
560	80	41	36	34	32	51	53	32	8	226
561	84	52	37	34	31	51	53	31	200	8
562	82	49	39	34	31	51	54	31	18	227
563	84	52	37	34	31	51	53	32	201	17
564	84	51	36	34	34	51	53	32	138	48
565	84	51	36	34	32	51.5	53	32	132	228
566	84	50.5	37	32	34	51	54.5	31	111	229
567	84	51	36	35	31	51	54.5	31	141	230
568	83	52	37	32	34	51	53	32	45	231
