# Supplementary material for: High-Resolution Melting Genotyping of Enterococcus faecium Based on Multilocus Sequence Typing Derived Single Nucleotide Polymorphisms
Source: PLoS One. 2011 Dec 16;6(12):e29189. doi: 10.1371/journal.pone.0029189 (PMC3241712; doi:10.1371/journal.pone.0029189)
Supplement: Results S2 — Results for HRM typing, MLST, PFGE and SNP genotyping for 85 isolates. (XLS) [file pone.0029189.s002.xls]

## Sheet: atpA95
No.	Strain ID number		Isolate	aptA95	AptA95 Confidence %	aptA239	AptA239 Confidence %	aptA485	AptA495 Confidence %	ddl204	ddl204 Confidence %	ddl456	ddl456 Confidence %	purK460	Purk460 Confidence %	pstS95	PstS95 Confidence %	pstS452	PstS452 Confidence %	MelT	ST	PFGE type	SNP type
1	AUS 0071	1	AUS 0071	82	99.6	49	92.04	39	91.19	34	79.96	31	91.95	51	92.85	53	90.52	32	94.83	10	252	D	9
2	AUS 0075	2	AUS 0075	84	95.56	51	95.01	36	96.2	34	94.07	32	82.6	51	93.02	54	90.68	32	97.69	121	203	B	24
3	AUS 0069	3	AUS 0069	84	100	51	100	36	100	34	100	31	100	51	100	54	100	32	100	188	414	L	24
5	AUS 0068	4	AUS 0068	84	96.42	51	98.51	36	92.02	34	82.25	32	97.67	51	97.89	54	92.38	32	97.48	121	203	B	24
6	AUS 0004	5	AUS 0004	82	98.24	49	90.88	39	92.44	34	64.69	32	88.09	51	92.45	53	97.54	32	97.77	11	17	A	9
7	AUS 0009	6	AUS 0009	84	91.86	51	92.75	36	98.62	34	87.77	32	98.84	51	99.22	53	79.14	32	87.62	35	50	J	6
8	AUS 0021	7	AUS 0021	82	100	49	100	39	100	34	98.3	32	89.25	51	92.67	53	100	32	89.63	11	17	A	9
9	AUS 0035	8	AUS 0035	84	88.88	47	100	39	89.86	34	86.14	32	100	51	98.77	53	99.06	32	98.66	12	18	F	10
10	AUS 0056	9	AUS 0077	84	95.94	51	87.64	36	95.41	34	99.04	32	99.28	51	97.2	54	84.58	32	99.71	121	203	B	24
11	AUS 0072	10	AUS 0050	82	95.17	49	92.05	39	72.89	34	82.57	31	85.57	51	99.36	53	94.48	32	96.43	10	252	C	9
12	AUS 0031	11	AUS 0056	82	98.34	49	83.43	39	68.3	34	79.4	31	94.28	51	98.97	53	99.08	32	97.19	10	252	C	9
13	AUS 0051	12	AUS 0072	84	77.23	51	68.41	36	79.12	34	62.11	32	84.06	51	97.85	54	79.85	32	97.68	121	203	B	24
14	AUS 0016	13	AUS 0031	82	95.31	49	96.4	39	98.52	34	79.16	31	99.18	51	93.08	53	96.49	32	99.55	10	252	C	9
15	AUS 0045	14	AUS 0051	84	90.6	51	99.17	36	88.89	34	96.31	32	92.98	51	82.14	54	95.03	32	90.44	121	203	B	24
16	AUS 0070	15	AUS 0016	84	87.24	47	98.75	39	96.47	34	71.88	32	99.5	51	99.19	53	97.35	32	98.32	12	18	F	10
17	AUS 0017	16	AUS 0045	84	92.37	51	86.15	36	97.54	34	98.8	32	99.78	51	90.87	54	90.62	32	95.48	121	203	B	24
18	AUS 0048	17	AUS 0070	84	81.36	51	86.08	36	95.98	34	97.09	32	98.58	51	96.26	54	85.03	32	99.46	121	203	B	24
19	AUS 0073	18	AUS 0017	84	98.74	47	95.03	39	90.52	34	98.06	32	94.96	51	68.16	53	76.77	32	98.77	12	18	F	10
20	AUS 0030	19	AUS 0048	84	93.94	51	92.14	36	94.44	34	93.45	32	89.13	51	72.98	54	79.07	32	99.45	121	203	B	24
21	AUS 0055	20	AUS 0073	84	97.9	51	97.38	36	98.9	34	91.17	32	87.88	51	93.6	54	91.19	32	83.29	121	203	B	24
22	AUS 0050	21	AUS 0030	82	99.33	49	97.63	39	90.5	34	77.03	31	99.32	51	91.17	53	78.23	32	92.93	10	252	C	9
23	AUS 0077	22	AUS 0055	84	96.55	51	99.33	36	96.81	34	93.32	32	87.09	51	87.99	54	96.97	32	95.93	121	203	B	24
24	AUS 0061	23	AUS 0061	84	99.14	51	96.64	36	99.71	34	88.8	32	95.55	51	98.8	54	97.51	32	93.08	121	203	B	24
25	AUS 0063	24	AUS 0063	84	79.48	47	95.23	39	98.09	34	70.22	32	94.74	51	99.55	53	71.7	32	96.3	12	132	F	10
26	AUS 0064	25	AUS 0064	82	98.94	49	96.86	39	94.15	34	80.53	31	98.93	51	99.27	53	81.53	32	98.14	10	252	C	9
27	AUS 0065	26	AUS 0065	84	84.35	51	91.45	36	98.9	34	90.55	31	98.27	51	93.66	53	64.65	32	90.49	34	341	J	24
28	AUS 0078	27	AUS 0078	84	83.98	51	94	36	99.48	34	64.78	32	96.23	51	98.77	54	97.36	32	85.33	121	203	B	24
29	AUS 0079	28	AUS 0079	84	97	51	96.67	36	90.35	34	79.31	32	97.01	51	99.15	54	99.3	32	98.34	121	203	B	24
30	AUS 0080	29	AUS 0080	82	94.42	49	81.83	39	91.54	34	86.25	32	89.6	51	90.69	53	53.67	32	97.71	11	17	I	9
31	AUS 0049	30	AUS 0049	84	99.34	51	97.02	36	94.14	34	85.56	32	92.69	51	90.41	54	99.64	32	99.29	121	203	B	24
32	AUS 0053	31	AUS 0053	84	92.68	51	90.54	36	94.05	34	98.87	32	93.82	51	91.88	54	95.99	32	96.52	121	203	B	24
33	AUS 0052	32	AUS 0052	84	95.16	51	88.19	36	94.5	34	82.76	32	98.92	51	90.33	54	97.72	32	99.58	121	203	B	24
34	AUS 0054	33	AUS 0054	84	99.16	51	93.87	36	99.81	34	95.05	32	92.77	51	85.17	54	91.88	32	96.39	121	203	B	24
35	AUS 0034	34	AUS 0034	82	79.13	49	94.75	39	95.27	34	95.98	31	97.18	51	73.4	53	66.04	32	83.75	10	252	C	9
36	AUS 0036	35	AUS 0036	84	99.46	51	80.37	36	90.25	34	79.82	32	98.41	51	91.39	54	90.72	32	99.16	121	203	B	24
37	AUS 0038	36	AUS 0038	82	98.26	49	97.76	39	98.14	34	71.23	31	88.98	51	99.08	53	75.97	32	99.43	10	252	E	9
38	AUS 0039	37	AUS 0039	84	95.09	51	67.62	36	90.08	34	95.95	32	90.52	51	97.11	53	84.71	32	96.38	35	204	G	24
39	AUS 0040	38	AUS 0040	84	98.08	51	95.93	36	91.99	34	99.56	32	84.78	51	80.28	54	96.77	32	94.85	121	203	B	24
40	AUS 0043	39	AUS 0043	84	84.55	51	98.15	36	96.97	34	97.6	32	88.35	51	98.28	54	96.2	32	99.08	121	203	B	24
41	AUS 0024	40	AUS 0024	82	62.45	49	96.99	39	97.42	34	80.71	32	95.37	51	97	53	38.98	32	95.34	11	17	A	9
42	AUS 0025	41	AUS 0025	82	64.89	49	89.72	39	97	34	89.73	32	87.39	51	96.76	53	57.06	32	99.29	11	17	A	9
43	AUS 0026	42	AUS 0026	82	94.69	49	97.56	39	93.23	34	93.5	32	89.89	51	95.33	53	40.39	32	96.44	11	17	A	9
44	AUS 0027	43	AUS 0027	82	91.49	49	98.27	39	92.14	34	92.64	32	95.23	51	98.83	53	40.02	32	94.27	11	17	A	9
45	AUS 0028	44	AUS 0028	84	98.47	50.5	24.49	37	100	32	100	34	100	51.5	100	54.5	31.89	31	100	42	178	M	21
46	AUS 0029	45	AUS 0029	84	95.72	51	98.8	36	97.53	34	89.6	32	88.98	51	89.55	54	94.77	32	93.59	121	203	B	24
47	AUS 0032	46	AUS 0032	82	84.32	49	94.46	39	88.49	34	94.09	32	99.2	51	92.59	53	57.79	32	82.65	11	17	A	9
48	AUS 0019	47	AUS 0019	82	98.07	49	94.72	39	93.53	34	86.43	32	98.51	51	91.87	53	58.4	32	74.48	11	17	A	9
49	AUS 0020	48	AUS 0020	82	94.49	49	91.03	39	94.28	34	76.49	32	98.25	51	95.36	53	53.46	32	91.83	11	17	A	9
50	AUS 0022	49	AUS 0022	82	98.03	49	95.36	39	92.67	34	84.72	32	99.58	51	99.15	53	49.68	32	88.18	11	17	A	9
51	AUS 0023	50	AUS 0018	82	97.45	49	95.25	39	91.97	34	81.24	31	96.43	51	99.66	53	43.4	32	96.91	10	252	C	9
52	AUS 0018	51	AUS 0023	82	92.82	49	93.19	39	96.99	34	82.22	32	98.9	51	99.4	53	49.07	32	92.98	11	17	A	9
53	AUS 0057	52	AUS 0057	82	99.02	49	97.04	39	99.53	34	60.13	31	96.22	51	97.77	53	58.9	32	99	10	252	D	9
54	AUS 0041	53	AUS 0041	84	86.18	51	97.42	36	97.5	34	80.07	32	98.15	51	92.03	54	87.34	32	98.77	121	203	B	24
55	AUS 0012	54	AUS 0088	84	96.14	51	92.67	36	98.39	34	93.43	32	99.29	51	97.29	54	99.47	32	98.23	121	203	B	24
56	AUS 0081	55	AUS 0012	82	99.67	49	99.42	39	93.79	34	90.21	32	99.66	51	96.82	53	61.39	32	98.38	11	17	A	9
57	AUS 0087	56	AUS 0081	84	84.06	51	90.69	36	96.89	34	80.3	32	97.45	51	99.47	54	99.47	32	99.16	121	483	B	24
58	AUS 0084	57	AUS 0087	84	97.82	51	96.51	36	88.52	34	99.47	32	74.47	51	91.89	54	98.23	32	98.24	121	203	B	24
59	AUS 0088	58	AUS 0084	82	98.92	49	96.56	39	99.32	34	99.5	32	78.13	51	99.36	53	87.55	32	98.89	11	17	I	9
60	AUS 0085	59	AUS 0085	84	88.87	51	86.08	36	90.6	34	93.61	32	90.89	51	99.56	54	90.65	32	99.53	121	203	B	24
61	AUS 0003	60	AUS 0003	82	99.6	49	94.64	39	85.66	34	67.57	32	88.59	51	97.61	53	73.76	32	86.25	11	17	A	9
62	AUS 0002	61	AUS 0002	82	98.33	49	98.49	39	93.94	34	79.59	32	95.77	51	99.3	53	81.62	31	67.87	120	202	I	36
63	AUS 0007	62	AUS 0007	82	93.9	49	96.57	39	94.44	34	94.02	32	83.84	51	97.88	53	77.19	32	99.79	11	17	A	9
64	AUS 0006	63	AUS 0006	82	90.02	49	93.04	39	96.82	34	94.7	32	88.78	51	99.56	53	72.16	32	92.57	11	17	A	9
65	AUS 0010	64	AUS 0010	84	94.78	48	23.92	39	89.39	34	97.86	34	99.28	51	84.17	53	46.1	32	85.3	23	32	I	1
66	AUS 0013	65	AUS 0013	84	98.42	50.5	18.18	37	82.11	32	96.73	34	95.97	51.5	98.3	54.5	32.91	31	70.65	42	178	M	21
67	AUS 0015	66	AUS 0015	82	88.92	49	97.18	39	96.89	34	95.79	32	81.93	51	91.8	53	60.27	32	97.78	11	17	A	9
68	AUS 0091	67	AUS 0091	84	99.26	51	92.25	36	99.28	34	92.26	32	90.12	51	95.22	54	97.6	32	88.07	121	203	B	24
69	AUS 0086	68	AUS 0086	84	93.66	51	96.56	36	98.4	34	91.3	32	99.34	51	98.12	54	98.35	32	91.6	121	203	B	24
	AUS 0089	69	AUS 0090	84	96.73	51	98.08	36	98.92	34	99.26	32	94.52	51	97.28	54	98.79	32	95.06	121	203	B	24
71	AUS 0005	70	AUS 0005	84	99.6	51	89.41	36	93.75	34	81.84	34	93.71	51	82.2	53	48.11	32	99.38	48	71	I	6
	AUS 0092	71	AUS 0008	82	96.93	49	95.51	39	94.86	34	96.78	32	94.54	51	97.4	53	91.92	32	99.49	11	17	A	9
	AUS 0103	72	AUS 0082	82	97.16	49	93.01	39	96.87	34	96.44	32	94.86	51	92.36	53	98.92	32	87.7	11	17	A	9
	AUS 0102	73	AUS 0089	84	91.28	51	98.36	36	89.58	34	96.22	32	99.45	51	97.52	54	95.82	32	89.64	121	203	B	24
	AUS 0101	74	AUS 0092	84	83.57	49	75.62	39	97.41	34	90.27	32	82.01	51	64.17	53	76.16	32	66.46	100	55	G	13
	AUS 0100	75	AUS 0103	84	79.47	51	89.28	37	98.71	32	98.47	34	99.21	51	58.46	53.5	56.27	31	61.04	215	495	H	21
	AUS 0099	76	AUS 0102	82	86.01	49	74.46	39	96.76	34	79.75	32	94.12	51	89.51	53	95.41	32	82.38	11	17	A	9
	AUS 0098	77	AUS 0101	84	90.58	49	67.57	39	80.53	34	86.87	34	87.03	51	75.37	53	72.98	32	77.62	106	22	K	13
	AUS 0097	78	AUS 0100	82	97.08	49	68.76	39	99.06	34	85.13	32	95.67	51	96.55	53	94.55	32	79.65	11	17	A	9
	AUS 0096	79	AUS 0099	82	95.28	49	79.4	39	98.25	34	88.77	32	71.73	51	82.89	53	73.2	32	70.98	11	17	A	9
	AUS 0095	80	AUS 0098	82	96.7	49	93.6	39	98.95	34	89.21	32	53.38	51	90.32	53	92.06	32	74.69	11	17	A	9
		81	AUS 0097	82	99.51	49	88.63	39	98.11	34	91.46	31	84.29	51	97.71	53	76.51	32	68.88	10	252	C	9
		82	AUS 0096	84	95.06	51	98.16	36	99	34	88.77	32	65.55	51	88.47	54	94.3	32	64.87	121	203	B	24
		83	AUS 0095	84	84.21	51	89.76	36	98.02	34	88.77	32	84.77	51	97.18	54	98.46	32	67.61	121	203	B	24
		84	AUS 0094	82	97.74	49	83.7	39	98.4	34	91.73	32	90.72	51	97.36	53	98.27	32	78.02	11	17	A	9
		85	AUS 0093	84	98.31	51	98.98	36	98.18	34	99.18	32	90.26	51	97.49	54	98.69	32	64.7	121	203	B	24
	AUS 0094
	AUS 0093
